# Supplementary material for: Mechanistic basis of L-lactate transport in the SLC16 solute carrier family
Source: Nat Commun. 2019 Jun 14;10:2649. doi: 10.1038/s41467-019-10566-6 (PMC6573034; doi:10.1038/s41467-019-10566-6)
Supplement: Supplementary file 4 — Source Data [file 41467_2019_10566_MOESM4_ESM.xlsx]

## Sheet: Figure 1a
Fig. 1a: Concentration dependence of SfMCT-mediated [14C]L-lactate uptake in E. coli JA202.
	Uptake of [14C]L-lactate (pmol)
[L-lactate]/µM	Average	SEM
750	287.925	7.7705
625	266.195	11.1387
500	253.382	12.1825
250	201.312	7.54619
175	163.284	12.148
100	109.881	3.19402
50	59.1431	2.53159
10	8.30258	2.35529

## Sheet: Figure 1b
Fig. 1b: Determination of the substrate specificity of SfMCT by [14C]L-lactate transport competition assay (1 mM final concentration).
	Relative uptake of [14C]L-lactate (in %)
	Average	SEM
ctrl	100	2.04402
formate	96.2179	6.10404
acetate	90.2435	3.64403
propionate	58.2752	2.10596
butyrate	58.802	2.21061
L-lactate	8.73185	0.505988
D-lactate	110.075	1.58858
pyruvate	67.185	1.84419
L-alanine	111.263	2.53756
D-alanine	115.75	3.15799
3-HBA	93.0096	0.440028
ACAC	86.3974	2.79681
oxalate	95.2988	2.0967
malonate	91.3566	0.768235
succinate	57.9601	3.87547
fumarate	61.3393	4.93921
citrate	91.8291	2.57224
CCCP	1.0592	0.105834
TSA	9.27052	2.28425

## Sheet: Figure 3d
Fig. 3d: Ki determination of wild-type (WT) and Y331F SfMCT for TSA.
	WT				Y331F
	Relative uptake of [14C]L-lactate (in %)				Relative uptake of [14C]L-lactate (in %)
log([L-lactate]/µM)	Average	SEM		log([L-lactate]/µM)	Average	SEM
-2	101.09	0.223089		-2	103.234	0.332527
-1	99.7651	0.336286		-1	100.995	0.705864
0	98.6831	0.774592		0	102.597	1.0764
1	89.9409	0.907506		1	100.815	0.781692
1.69897	74.1436	1.50078		2	86.6482	0.231986
2	58.5733	2.41658		2.69897	67.8667	0.541473
2.39794	33.3737	2.52309		3	60.9061	0.705862
2.69897	16.0349	0.996436		3.17609	51.9862	1.2711
3	9.27052	2.28425		3.39794	39.6635	3.35315
3.39794	4.7339	2.03203		3.87506	16.3106	1.883
4	3.12845	1.67989		4	12.2709	1.67837
				4.30103	7.82177	0.88893

## Sheet: Figure 5d
Fig. 5d: Determination of the role of TSA- and L-lactate-binding residues on [14C]L-lactate transport using an in vivo uptake assay.
	Relative uptake of [14C]L-lactate (in %)
	Average	SEM
WT	100	4.83535
L28A	1.70212	1.20369
Y119A	2.11951	2.04117
Y119F	3.69904	2.1725
L145A	14.0379	1.18798
N276A	1.7296	0.11993
R280A	2.03932	0.530947
Y331A	3.4411	0.274868
Y331F	104.153	3.13434
F335A	131.427	10.1134
F359A	1.90874	1.31022
C362A	25.8594	2.72396

## Sheet: Figure 6c
Fig. 6c: Determination of the role of potential proton binding site residues on [14C]L-lactate transport using an in vivo uptake assay.
	Relative uptake of [14C]L-lactate (in %)
	Average	SEM
WT	100	1.92941
H250A	12.64	2.00064
H250F	1.42789	1.97013
R256A	116.541	3.81666
D257A	1.64036	2.77524
K377A	104.111	5.10026
D378A	1.71958	3.20631
Y383A	1.1297	1.91729
Y383F	22.8467	2.74007
R256D	249.454	8.799
K377D	110.01	6.35731

## Sheet: Figure 6d
Fig. 6d: pH-dependence of proton binding site mutants.
	WT			R256A			K377A			R256D
	Relative uptake of [14C]L-lactate (in %)			Relative uptake of [14C]L-lactate (in %)			Relative uptake of [14C]L-lactate (in %)			Relative uptake of [14C]L-lactate (in %)
pH	Average	SEM		Average	SEM		Average	SEM		Average	SEM
6	90.9993	0.620335		98.5176	0.13816		89.1462	2.40308		98.1933	0.47195
6.5	75.7539	1.77512		95.8718	0.472562		67.8842	3.03026		91.6282	2.83166
6.7	60.6249	0.775217		89.2939	0.33384		56.9639	1.40625		87.1206	1.93307
7	40.8974	0.550158		77.8833	1.43547		42.7565	0.711323		76.0011	1.76497
7.5	17.4708	0.332006		64.6166	2.67518		28.3008	1.0932		62.2049	1.55843
8	9.18093	0.265525		60.6555	2.21655		24.8923	1.04096		55.0816	1.60406
8.5	4.24411	0.433448		59.0345	1.4294		24.8003	1.14301		55.7235	0.943326

## Sheet: Figure 6e
Fig. 6e: Comparison of [14C]L-lactate transport through WT SfMCT at pH 6, and WT and R256D at pH 8.5.
	Relative uptake of [14C]L-lactate (in %)
	Average	SEM
WT (pH 6)	100	5.98104
WT (pH 8.5)	3.21465	0.801696
R256D (pH 8.5)	103.998	7.67186

## Sheet: Supplementary Figure 1a
Supplementary Figure 1a: Time course experiment of the uptake of [14C]L-lactate into E. coli JA202 overexpressing SfMCT.
	Uptake of [14C]L-lactate by SfMCT (cpm)			Uptake of [14C]L-lactate by vector (cpm)			Net uptake of [14C]L-lactate through SfMCT (cpm)
Time (min)	Average	SEM		Average	SEM		Average	SEM
5	1353.33	29.5654		384.333	13.3832		969	32.4534
10	2978.67	43.8951		605.333	19.8018		2373.33	48.1548
20	6015	189.635		1203	38.6825		4812	193.54
30	8927.33	20.3661		1731	6.65833		7196.33	21.4269
40	11074.3	330.273		2474	48.8092		8600.33	333.86
50	12325	76.5005		3128.67	85.1906		9196.33	114.498
60	13920.3	85.7911		3938.67	97.554		9981.67	129.911
75	16014.3	144.167		5158	385.801		10856.3	411.857
90	17840	145.211		7311.67	109.472		10528.3	181.853

## Sheet: Supplementary Figure 1b
Supplementary Figure 1b: Uptake of different radiolabels into E. coli JA202 expressing SfMCT.
	Uptake of radioligand by SfMCT (cpm)		Uptake of radioligand by vector (cpm)
	Average	SEM	Average	SEM
[14C]L-lactate	10963	111.499	1768.33	45.4398
[3H]propionate	90.6667	1.76383	198.333	5.4569
[3H]butyrate	160.333	6.17342	197.333	2.02759
[14C]pyruvate	2342.67	265.406	2551.22	56.8632

## Sheet: Supplementary Figure 1c
Supplementary Figure 1c: Effect of valinomycin on the transport of [14C]L-lactate.
	Relative uptake of [14C]L-lactate (in %)
	Average	SEM
Control	100	2.90393
25µM valinomycin	103.55	7.99271

[truncated: 6 more sheets: Supplementary Figure 1d, Supplementary Figure 1e, Supplementary Figure 1f, Supplementary Figure 1g, Supplementary Figure 6, Supplementary Figure 7]
